# Supplementary material for: Pleiotrophin and the Expression of Its Receptors during Development of the Human Cerebellar Cortex
Source: Cells. 2023 Jun 27;12(13):1733. doi: 10.3390/cells12131733 (PMC10341181; doi:10.3390/cells12131733)
Supplement: Supplementary file 1 [file cells-12-01733-s001.zip]

Archive with 1 entries (1 files):
- cells-2410250-supplementary.pdf
